# Supplementary material for: Electrohydrodynamic-Jet-Printed SnO2-TiO2-Composite-Based Microelectromechanical Systems Sensor with Enhanced Ethanol Detection
Source: Sensors (Basel). 2024 Jul 26;24(15):4866. doi: 10.3390/s24154866 (PMC11314699; doi:10.3390/s24154866)
Supplement: Supplementary file 1 [file sensors-24-04866-s001.zip]

Archive with 1 entries (1 files):
- sensors-3049839-supplementary.pdf
